# Supplementary material for: Hierarchical Flaky Spinel Structure with Al and Mn Co-Doping Towards Preferable Oxygen Evolution Performance
Source: Materials (Basel). 2025 Aug 1;18(15):3633. doi: 10.3390/ma18153633 (PMC12348916; doi:10.3390/ma18153633)
Supplement: Supplementary file 1 [file materials-18-03633-s001.zip]

Archive with 1 entries (1 files):
- materials-3751844-supplementary.pdf
